# Supplementary material for: Cationic Peptidomimetic Amphiphiles Having a N-Aryl- or N-Naphthyl-1,2,3-Triazole Core Structure Targeting Clostridioides (Clostridium) difficile: Synthesis, Antibacterial Evaluation, and an In Vivo C. difficile Infection Model
Source: Antibiotics (Basel). 2021 Jul 26;10(8):913. doi: 10.3390/antibiotics10080913 (PMC8388771; doi:10.3390/antibiotics10080913)
Supplement: Supplementary file 1 [file antibiotics-10-00913-s001.zip]

Archive with 1 entries (1 files):
- C Diff peptidomimetics SI revised authorship.pdf
